# Supplementary material for: The Anticancer Effect of Genistein Through Enhancing PERK Signaling and Suppressing the IRE1α-XBP1 Axis in Canine Mammary Gland Tumor Cells
Source: Animals (Basel). 2025 Jun 10;15(12):1717. doi: 10.3390/ani15121717 (PMC12189220; doi:10.3390/ani15121717)
Supplement: Supplementary file 1 [file animals-15-01717-s001.zip]

Archive with 1 entries (1 files):
- animals-3671492-supplementary.pdf
